# Supplementary material for: Targeted stool metabolomics suggests exploratory catecholamine- and tryptophan-linked metabolic features in autism spectrum disorder
Source: Front Neurosci. 2026 Jul 3;20:1858005. doi: 10.3389/fnins.2026.1858005 (PMC13375968; doi:10.3389/fnins.2026.1858005)
Supplement: Supplementary file 1 [file Table_1.xlsx]

## Sheet: Sheet1
Supplementary Table 1. Selected reaction monitoring (SRM) parameters for all eighteen analyzed metabolites and four deuterated internal standards (IS).
Polarity	Metabolite	Precursor (m/z)	Product (m/z)	Collision Energy (V)
Positive	2-Arachidonoylglycerol (2-AG)	379.212	287.25	15.61
			269.25	16.94
			203.167	19.33
	3-Nitrotyrosine (3-NT)	226.152	148.071	10.23
			180.042	13.68
			187.137	10.23
	Acetylcholine (ACh)	146.05	87.071	14.36
			60.083	10.23
			58.071	47.34
	Anandamide (AEA)	348.262	62	17.77
			287.22	13.18
			203.167	16.29
	Butyric acid (BA)	110.04	63.917	10.23
			69.042	16.41
			93.089	17.01
	Dopamine (DA)	154.05	137.054	10.23
			91.143	24.48
			119.042	18.98
	γ-Aminobutyric acid (GABA)	104	87.071	10.23
			69.071	15.95
			62.97	10.23
	Indoleacetic acid (IAA)	175.052	129.083	10.23
			97.976	12.09
			90.083	20.31
	Kynurenine (KYN)	208.045	130	12.2
			90.887	24.6
			168.988	10.23
	L-Tryptophan (Trp)	205.088	187.982	10.23
			146	17.92
			118.071	26.49
	Nicotinic acid (NA)	123.95	78	22.93
			80.071	21.41
			53	29.68
	Norepinephrine (NE)	152	107	17.7
			77	31.57
			135.071	13.07
	Serotonin (5-HT)	160	115	23.72
			117	24.33
			132.071	18.07
	Tetrahydrobiopterin (BH4)	238.038	220	15.38
			178.071	19.93
			194.054	17.28
	IS-Dopamine-d2	156.05	139.071	10.23
			93.071	25.09
			120.929	19.63
	IS-L-Tryptophan-d5	210.038	192.054	10.23
			150.083	18.91
			193.054	10.23
	IS-Serotonin-d4	164.05	118	26.23
			136	19.17
			119	26.11
Negative	Deoxycholic acid (DCA)	391.35	327.333	34.98
			343.304	38.85
			345.333	33.39
	Glycodeoxycholic acid (GDCA)	448.15	74.071	35.17
			402.333	35.93
			404.274	32.37
	Lithocholic acid (LCA)	375.28	289.018	17.58
			357.321	33.66
	Urolithin A (UA)	227.05	182	28.61
			183.042	22.43
			198.071	32.86
	IS-Deoxyglycocholic acid-d4	395.35	346.333	40.67
			347.333	40.18
			349.315	34.11
