# Supplementary material for: Targeted stool metabolomics suggests exploratory catecholamine- and tryptophan-linked metabolic features in autism spectrum disorder
Source: Front Neurosci. 2026 Jul 3;20:1858005. doi: 10.3389/fnins.2026.1858005 (PMC13375968; doi:10.3389/fnins.2026.1858005)
Supplement: Supplementary file 2 [file Table_2.xlsx]

## Sheet: Sheet1
Supplementary Table 2. Mean log-transformed metabolite levels, log2 fold changes between ASD and NAC participants, and linear model estimates adjusted for age and sex.
Metabolite	Mean (NAC)	Mean (ASD)	Log2 Fold Changea	Estimateb	SE	t-value	p-value	q-valuec
Tetrahydrobiopterin (BH4)	0.1013	-0.0854	-0.6202	-0.2702	0.1128	-2.3955	0.02	0.279
Dopamine (DA)	0.0906	-0.0764	-0.5547	-0.2515	0.1136	-2.2139	0.031	0.279
γ-Aminobutyric acid (GABA)	0.1134	-0.0957	-0.6947	-0.3513	0.2021	-1.7384	0.0877	0.3677
Norepinephrine (NE)	-0.2323	0.196	1.4229	0.6068	0.361	1.6808	0.0985	0.3677
3-Nitrotyrosine (3-NT)	0.0382	-0.0322	-0.2337	-0.2276	0.1369	-1.6624	0.1021	0.3677
Anandamide (AEA)	0.064	-0.054	-0.3919	-0.2628	0.1729	-1.52	0.1342	0.4027
Nicotinic acid (NA)	-0.1338	0.1129	0.8198	0.2288	0.1716	1.3337	0.1878	0.4829
Indoleacetic acid (IAA)	0.0952	-0.0803	-0.5832	-0.1965	0.1663	-1.1821	0.2423	0.5274
Deoxycholic acid (DCA)	-0.0653	0.0551	0.4001	0.2525	0.2236	1.1292	0.2637	0.5274
Lithocholic acid (LCA)	-0.1077	0.0908	0.6594	0.3316	0.327	1.014	0.315	0.567
Kynurenine (KYN)	0.0916	-0.0773	-0.5608	-0.146	0.1639	-0.8908	0.3769	0.6167
Butyric acid (BA)	0.0079	-0.0067	-0.0485	-0.1111	0.1378	-0.8061	0.4236	0.6355
Glycodeoxycholic acid (GDCA)	-0.0876	0.0739	0.5365	0.1549	0.2392	0.6474	0.5201	0.7201
Urolithin A (UA)	0.0654	-0.0552	-0.4006	-0.1818	0.3726	-0.4878	0.6276	0.8069
Acetylcholine (ACh)	-0.0838	0.0707	0.5133	0.075	0.1802	0.416	0.679	0.8148
2-Arachidonoylglycerol (2-AG)	-0.0066	0.0056	0.0404	-0.0512	0.1561	-0.3278	0.7443	0.8373
Serotonin (5-HT)	-0.0449	0.0379	0.2751	0.0339	0.217	0.1561	0.8766	0.9281
L-Tryptophan (Trp)	-0.0618	0.0521	0.3783	0.0147	0.1841	0.08	0.9365	0.9365
a Log2 fold change = ASD-NAC; positive values indicate higher abundance in ASD.
b Linear model estimate represents the adjusted effect of ASD status on metabolite levels.
c No metabolites remained significant after false discovery rate correction (q < 0.05).
