# Supplementary material for: Targeted stool metabolomics suggests exploratory catecholamine- and tryptophan-linked metabolic features in autism spectrum disorder
Source: Front Neurosci. 2026 Jul 3;20:1858005. doi: 10.3389/fnins.2026.1858005 (PMC13375968; doi:10.3389/fnins.2026.1858005)
Supplement: Supplementary file 3 [file Table_3.xlsx]

## Sheet: Sheet1
Supplementary Table 3. Cross-validated AUC and 95% confidence intervals for individual metabolite-based random forest classification models discriminating ASD from NAC participants.
Metabolite	AUC [95% CI]
Tetrahydrobiopterin (BH4)	0.689 [0.549-0.829]
γ-Aminobutyric acid (GABA)	0.606 [0.459-0.753]
Kynurenine (KYN)	0.595 [0.447-0.742]
2-Arachidonoylglycerol (2-AG)	0.581 [0.429-0.733]
Glycodeoxycholic acid (GDCA)	0.580 [0.430-0.729]
Dopamine (DA)	0.579 [0.430-0.728]
Norepinephrine (NE)	0.558 [0.408-0.709]
L-Tryptophan (Trp)	0.553 [0.399-0.707]
Indoleacetic acid (IAA)	0.541 [0.381-0.700]
Nicotinic acid (NA)	0.498 [0.347-0.650]
Anandamide (AEA)	0.491 [0.340-0.642]
3-Nitrotyrosine (3-NT)	0.474 [0.316-0.631]
Acetylcholine (ACh)	0.458 [0.303-0.613]
Lithocholic acid (LCA)	0.439 [0.283-0.595]
Butyric acid (BA)	0.433 [0.278-0.589]
Serotonin (5-HT)	0.433 [0.282-0.584]
Deoxycholic acid (DCA)	0.388 [0.233-0.543]
Urolithin A (UA)	0.375 [0.231-0.519]
