# Supplementary material for: Targeted stool metabolomics suggests exploratory catecholamine- and tryptophan-linked metabolic features in autism spectrum disorder
Source: Front Neurosci. 2026 Jul 3;20:1858005. doi: 10.3389/fnins.2026.1858005 (PMC13375968; doi:10.3389/fnins.2026.1858005)
Supplement: Supplementary file 4 [file Table_4.xlsx]

## Sheet: Sheet1
Supplementary Table 4. Performance Metrics of Random Forest Models for Classifying ASD versus NAC.
Model and Features	AUC [95% CI]	Accuracy	F1-Score	Precision	Recall (Sensitivity)	Specificity	Brier Score
Age	0.524 [0.367-0.681]	0.576	0.627	0.6	0.656	0.481	0.311
Sex	0.632 [0.483-0.781]	0.695	0.727	0.706	0.75	0.63	0.22
Age	0.609 [0.456-0.763]	0.627	0.676	0.639	0.719	0.519	0.251
Sex
Tetrahydrobiopterin (BH4)	0.688 [0.548-0.828]	0.695	0.727	0.706	0.75	0.63	0.237
Kynurenine (KYN)	0.594 [0.446-0.741]	0.61	0.623	0.655	0.594	0.63	0.263
γ-Aminobutyric acid (GABA)	0.602 [0.455-0.75]	0.61	0.657	0.629	0.688	0.519	0.26
Tetrahydrobiopterin (BH4)	0.750 [0.622-0.878]	0.746	0.776	0.743	0.812	0.667	0.208
Kynurenine (KYN)
γ-Aminobutyric acid (GABA)
Tetrahydrobiopterin (BH4)	0.757 [0.634-0.88]	0.678	0.732	0.667	0.812	0.519	0.203
Kynurenine (KYN)
γ-Aminobutyric acid (GABA)
Sex
Tetrahydrobiopterin (BH4)	0.655 [0.514-0.796]	0.593	0.636	0.618	0.656	0.519	0.233
Kynurenine (KYN)
γ-Aminobutyric acid (GABA)
Age
Tetrahydrobiopterin (BH4)	0.679 [0.542-0.817]	0.644	0.696	0.649	0.75	0.519	0.228
Kynurenine (KYN)
γ-Aminobutyric acid (GABA)
Age
Sex
