# Supplementary material for: Targeted stool metabolomics suggests exploratory catecholamine- and tryptophan-linked metabolic features in autism spectrum disorder
Source: Front Neurosci. 2026 Jul 3;20:1858005. doi: 10.3389/fnins.2026.1858005 (PMC13375968; doi:10.3389/fnins.2026.1858005)
Supplement: Supplementary file 5 [file Table_5.xlsx]

## Sheet: Sheet1
Supplementary Table 5. Performance of alternative random forest feature sets.
Model	Features	AUC [95% CI]	Accuracy	F1-Score	Precision	Recall (Sensitivity)	Specificity
Top 3 metabolites	Tetrahydrobiopterin (BH4)	0.752 [0.62-0.884]	0.746	0.783	0.73	0.844	0.63
	Kynurenine (KYN)
	γ-Aminobutyric acid (GABA)
Top 3 metabolites and Trp	Tetrahydrobiopterin (BH4)	0.712 [0.576-0.847]	0.661	0.688	0.688	0.688	0.63
	Kynurenine (KYN)
	γ-Aminobutyric acid (GABA)
	L-Tryptophan (Trp)
Top 5 metabolites	Tetrahydrobiopterin (BH4)	0.706 [0.567-0.845]	0.695	0.743	0.684	0.812	0.556
	Kynurenine (KYN)
	γ-Aminobutyric acid (GABA)
	L-Tryptophan (Trp)
	Dopamine (DA)
All 18 metabolites	All metabolites	0.681 [0.538-0.823]	0.661	0.73	0.643	0.844	0.444
