# Supplementary material for: Targeted stool metabolomics suggests exploratory catecholamine- and tryptophan-linked metabolic features in autism spectrum disorder
Source: Front Neurosci. 2026 Jul 3;20:1858005. doi: 10.3389/fnins.2026.1858005 (PMC13375968; doi:10.3389/fnins.2026.1858005)
Supplement: Supplementary file 6 [file Table_6.xlsx]

## Sheet: Sheet1
Supplementary Table 6. Significant within-group Spearman correlations among stool metabolites and age in ASD and NAC participants.
Group	Feature Pairs		r	p-value	FDR Adjusted p-value
ASD	Lithocholic acid (LCA)	Deoxycholic acid (DCA)	0.853	5.84´10-10	9.99´10-8
	Norepinephrine (NE)	Anandamide (AEA)	0.657	4.48´10-5	1.91´10-3
	Nicotinic acid (NA)	γ-Aminobutyric acid (GABA)	0.633	1.02´10-4	3.49´10-3
	3-Nitrotyrosine (3-NT)	Urolithin A (UA)	0.546	1.21´10-3	2.96´10-2
	L-Tryptophan (Trp)	Norepinephrine (NE)	0.717	3.86´10-6	3.30´10-4
		γ-Aminobutyric acid (GABA)	0.678	2.03´10-5	1.16´10-3
		Anandamide (AEA)	0.577	5.52´10-4	1.57´10-2
		Nicotinic acid (NA)	0.529	1.87´10-3	4.00´10-2
NAC	Lithocholic acid (LCA)	Deoxycholic acid (DCA)	0.776	1.98´10-6	3.38´10-4
	L-Tryptophan (Trp)	Anandamide (AEA)	0.664	1.58´10-4	1.35´10-2
		Kynurenine (KYN)	0.612	6.87´10-4	3.91´10-2
